# Supplementary material for: Structure and scaling of the middle ear in domestic dog breeds
Source: J Anat. 2024 Apr 11;245(2):324–38. doi: 10.1111/joa.14049 (PMC11259751; doi:10.1111/joa.14049)
Supplement: Supplementary file 1 — Data S1. [file JOA-245-324-s001.xlsx]

## Sheet: Data
Supplementary data, Mason & Lewis, "Structure and scaling of the middle ear in domestic dog breeds"
	Anatomical data											CT scan parameters
								Bony	Tympanic	Stapes
		Maximum		Middle ear	Malleus	Incus	Stapes	labyrinth	membrane	footplate
	CBL	skull	Interaural	cavity volume	volume	volume	volume	volume	area	area							Detector panel			Frames
Specimen	mm	width, mm	width, mm	mm3	mm3	mm3	mm3	mm3	mm2	mm2			Scanner	Filter	kV	mA	position, mm	Exposure, ms	Angles	averaged	mm/voxel
Alsatian	211.68	110.38	68.34	1627.54	10.01	5.053	0.553	92.989	79.8628	2.13274		Alsatian	Upgrade	0.25 Cu	155	130	-250	354	1080	2	0.0287493
Bloodhound	214.52	109.34	69.32	2329.19	11.61	5.715	0.729	97.204	71.2718	2.30775		Bloodhound	Upgrade	0.25 Cu	155	130	-250	354	1080	2	0.0265575
Boston terrier	100.2	104.5	52.3	426.267	4.858	2.634	0.64	51.402	41.5713	1.43075		Boston terrier	Upgrade	0.25 Cu	155	130	-250	354	1080	2	0.0396028
Boxer	146.72	116.84	64.2	1415.82	7.207	3.748	0.413	73.051	52.8183	1.74668		Boxer	Upgrade	0.25 Cu	155	130	-250	354	1080	2	0.0265575
CKC Spaniel	108.4	86.9	38.2	488.339	7.716	4.396	0.643	69.134	38.5699	1.59545		CKC Spaniel	Upgrade	None	130	90	-250	354	1080	2	0.0325277
Dachshund	145.18	83.54	44.22	998.132	6.082	3.274	0.41	59.607	52.8901	1.55977		Dachshund	Pre-upgrade	0.25 Cu	155	155	0	1000	1080	2	0.0450196
English bull terrier	170.7	106.3	64.2	1329.51	7.566	4.083	0.424	55.588	53.821	1.33605		English bull terrier	Upgrade	0.25 Cu	155	130	-250	354	1080	2	0.0401484
Jack Russell	130.32	80.9	35.62	913.991	4.909	2.402	0.311	44.977	49.5673	1.37555		Jack Russell	Pre-upgrade	0.25 Cu	155	155	0	1000	1080	2	0.04384
Lhasa Apso	96.2	88.1	40.2	675.336		2.251	0.298	51.192	39.9266	1.30757		Lhasa Apso	Upgrade	0.25 Cu	155	130	-250	354	1080	2	0.0358117
Pekingese	88.72	86.86	43.54	549.783	4.234	1.695	0.34	39.297	41.1982	1.17527		Pekingese	Pre-upgrade	0.25 Cu	155	155	0	1000	1080	2	0.0462594
Pointer	191.2	109.2	51.1	1719.63	8.973	4.3	0.578	84.186	65.4006	1.90212		Pointer	Upgrade	None	130	90	-250	354	1080	2	0.0420259
Poodle	141.62	82.12	44.02	911.919	6.03	2.609	0.408	57.936	44.175	1.46522		Poodle	Pre-upgrade	0.25 Cu	155	155	0	1000	1080	2	0.044316
Pug	81.3	88.2	39.4	448.004	3.765	1.697	0.295	40.051	33.9741	1.17866		Pug	Upgrade	0.25 Cu	155	130	-250	354	1080	2	0.0344736
Rottweiler	199.02	124.12	71.32	3255.2	8.994	4.026	0.46	91.008	65.1825	1.79155		Rottweiler	Upgrade	0.25 Cu	155	130	-250	354	1080	2	0.0284049
Saluki	194.28	100.5	62	3182.34	8.714	4.129	0.371	85.307	72.9372	1.78367		Saluki	Upgrade	0.25 Cu	155	130	-250	354	1080	2	0.0257669
St Bernard	240.02	137.66	82.72	4535.79	14.413	7.412	0.564	109.312	82.4453	2.3305		St Bernard	Upgrade	0.25 Cu	155	130	-250	354	1080	2	0.0284049
Chihuahua	88.7	65.8	29.5	315.541	3.76	1.804	0.27	37.082	36.2157	0.999213		Chihuahua	Upgrade	None	140	68	-250	354	1080	2	0.013624
Mongrel	171.1			1991.13	10.168	4.463	0.43	87.223	68.2876	1.90749		Mongrel	Upgrade	None	155	140	-250	354	1080	2	0.0215796
Wolf	232.78	152.52	79.62	3801.96	13.231	6.486	0.67	115.409	92.6671	2.14743		Wolf	Upgrade	0.25 Cu	155	130	-250	354	1080	2	0.0349664
